# Supplementary material for: Maternal Serum Albumin Redox State Is Associated with Infant Birth Weight in Japanese Pregnant Women
Source: Nutrients. 2021 May 22;13(6):1764. doi: 10.3390/nu13061764 (PMC8224550; doi:10.3390/nu13061764)
Supplement: Supplementary file 1 [file nutrients-13-01764-s001.zip]

Archive with 1 entries (1 files):
- nutrients-1201156-supplementary.pdf
